# Supplementary material for: Halogenated Dihydropyrrol-2-One Molecules Inhibit Pyocyanin Biosynthesis by Blocking the Pseudomonas Quinolone Signaling System
Source: Molecules. 2022 Feb 9;27(4):1169. doi: 10.3390/molecules27041169 (PMC8875348; doi:10.3390/molecules27041169)
Supplement: Supplementary file 1 [file molecules-27-01169-s001.zip]

Archive with 1 entries (1 files):
- molecules-1548863-supplementary.pdf
